# Supplementary material for: Native alleles at lhcb6 shape photosynthetic efficiency and early growth in maize
Source: Sci Rep. 2026 Mar 6;16:8486. doi: 10.1038/s41598-026-42348-8 (PMC12972323; doi:10.1038/s41598-026-42348-8)
Supplement: Supplementary file 3 — Supplementary Material 3 [file 41598_2026_42348_MOESM3_ESM.txt]

>chr10 chr10:150809950..150811628 (- strand) class=hAT_TIR_transposon length=1679
ATATTGATAATATAATGATAAAATTTAACACGTATAATAAAAAGACAAAATTAGCAAAAACATAACATGATAAAATAAGCTTTTACAAGTGTACCTTTTATAATTTCACTCTACGATTGTGTCCATCCATCTTCTGGAATCGAACTATCACATCATTATTTGAAATTGTATCAAGAAGTTCTTGTTCCATGAAGCTAATGACACAATCATTCATAAAGTCATCACCGATCCGGTTTCGTAGGACCGTCTTCACAATTTTCATTGCTGAAAATGATCTCTCTACTGATGCAGTTGCAATAGGGAGAACTAGCACAAGTTTGAGAAGCCGATAGACCAATGAAAAAGCAAGATGTTTTTTTGTATCCACCATTAGTTTACCGTGCTCAGAAATAGTACCCAATTGAGCAAATCTTGCATCAGCTCTCACATTATCAATGTAACAATGAAGTTCACTACTGAGATCATCTAGTTCCACTGGGCTGAAATCATCAGGGTATGCCTTAGCCAATTCCATCAAACTCTCATGTTTAAAGGCACCAAAAGAATTATTGGGACTAAAAGCAGCCATGTGGGTAAGCAATTCAGAATTCACCTCATTGAAACGATCATTGAACTCTATAAGCTGTAAGTCAATAACAGGGTTCAAGCAATCATATCTATAGTGTTGATAGTTAGTTCGGTTGGTTCTTTGCCTAGGCTTGTGGCGATTAATGTACTCATGATCCATGTCCAACTTCGGAATACCATGTTTTTCACAAAAGGATAACACATCCTCTAATAGAGAATCCCAACCATCATCCCTAATTTGCTGAAATCTCTGCTTTGTTAACTTCACCTCTACCATGGCCTCTAAAATGTCTTTATCTTTCCTTTGTAATGACAATGACAAAGCATTTGCATGGCCCAAAATAAGCAACATTAACTGCAAGTGAAACACAAAGTCAAAATCCATCAAATAGTCCATGAGACCACGTGCTTGGCGTCTCTTGGCATCATTTGGACCTTCTTTTTCAACGTATTGGAGAACTTCAATTACATCAGGGAACAAACTGCTTAACCTCTGAAGGGTTTTAAAATGAGACGACCAACGAGTGTCACCGGCTCTTTGAAGTGATTGTTCTTGATTTAACCCCGTTCCGCTTCTAAGTTGTCCACTACATATGGCTTTGCTAACTCTTTCTTGCTGACATTCTCGAATCATATCCTTTCTTTTGCAAGAAGCTCCAGCAACATTTATTAATAAGGATACCATATCAAAGAAATCACTAATATCATCATTTTTTTTTGCTACCGCAACAATAACTAACTGGAGTTGGTGAGCAAAGCAGTGGATGTAATATGCAGAGCTATTTTCCCTCAATATTAAAGCTCTTAAACCATTGAATTCACCCCTCATATTGCTAGCTCCATCGTAACCTTGTCCTCTAACTTGTTTTATGCTCAATCCATACTTGCCAAACAAACTATCAATGTTAGATTTAAGACATGAAGCTGAGGTCTCTTTCACATGAACTACACCAATAAGTCTCTCTTTTATTAACCCAAGCTTGCTAACATATCTCAAAACAACAGCCATTTGTTCCTTACCAGAAACATCAGATGACTCATCTACCAATAAACAAAAGACGTCACCACCAATTTCTTCAATGATAGACTTCACTATTATCTGAAAAAATATA
