# Supplementary material for: Native alleles at lhcb6 shape photosynthetic efficiency and early growth in maize
Source: Sci Rep. 2026 Mar 6;16:8486. doi: 10.1038/s41598-026-42348-8 (PMC12972323; doi:10.1038/s41598-026-42348-8)
Supplement: Supplementary file 4 — Supplementary Material 4 [file 41598_2026_42348_MOESM4_ESM.txt]

CLUSTAL O(1.2.4) multiple sequence alignment


KE0109      ATTGGGGTCAACCATGGTGAAAAAACATGGGGTATAAGTGATTTTGCCAA---------A	51
B73         ----CG----GCTATTAT-TATTAATCTGACGTCCTGCTGCTGTTCCCTCCAATCCAACG	51
KE0095      ----GG----CTATTAAT-TATTAATCTGACGTCCTGCTGCTGTTCCCTCCAATCCAACG	51
                 *        *  *  *  **  **  **     ** * ** **            

KE0109      ATCGTTGGTGTCAGCCGACACCGATGACTCCACATAGAATCGCCCCTGCATGGCGCTCGC	111
B73         AACTGACCACAACCACCTAAGCTAAAAGCTAACCACCAGACCCCCGGCCATGGCGCTCGC	111
KE0095      AACTGACCACAACCACCTAAGCTAAAAGCTAACCACCAGACCCCCGGCCATGGCGCTCGC	111
            * *            *   * * *  *    **    *  * ***   ************

KE0109      GCCCACCTCCGCTGCCGTGCTCAAGACCCCGTTCCTCGGGGCCAGGCGCGCGCTTGCCAA	171
B73         GCCCACTTCCGCTGCCGTGCTCAAGACCCCGTTCCTCGGGGCCAGGCGCGCGCTCGCCAA	171
KE0095      GCCCACCTCCGCTGCCGTGCTCAAGACCCCGTTCCTCGGGGCCAGGCGCGCGCTTGCCAA	171
            ****** *********************************************** *****

KE0109      TGCCGCCGCCAAGCCCGCGCCTCGCCGCGCGCTGGTCGTCGCCGCCGCGGCCGCCGCCAA	231
B73         TGCCGCCGCCAAGCCCGCGCCTCGCCGCGCGCTGGTCGTCGCCGCCGCGGCCGCCGCCAA	231
KE0095      TGCCGCCGCCAAGCCCGCGCCTCGCCGCGCGCTCGTCGTCGCCGCCGCGGCCGCCGCCAA	231
            ********************************* **************************

KE0109      GAAGTCGTGGATCCCGGCCATCAAGAGCGACGCCGAGATCGTCAACCCGCCCTGGCTCGA	291
B73         GAAGTCGTGGATCCCGGCCATCAAGAGCGACGCCGAGATCGTGAACCCGCCCTGGCTCGA	291
KE0095      GAAGTCGTGGATCCCGGCCATCAAGAGCGACGCCGAGATCGTGAACCCGCCCTGGCTCGA	291
            ****************************************** *****************

KE0109      CGGCTCGTGAGTCTTTCGCTGTTTGTCTATGTTCACTTATAACTGTGATACGTACGAGGA	351
B73         CGGCTCGTGAGTCTTTCGCTGTCTGTCTATGTTCACTTATAACTGTGATACGTACGAGGA	351
KE0095      CGGCTCGTGAGTCTTTCGCTGTCTGTCTATGTTCACTTATAACTGTGATACGTACGAGGA	351
            ********************** *************************************

KE0109      GAAAAATTAAATGGAGGTCGAAGCTGACCACG--------------ACGACTTGCAGGCT	397
B73         GAAAAATTAAATGGAGGTCGAAGCTGACCACG--------------ACGACTTGCAGGCT	397
KE0095      GAAAAATTAAATGGAGGTCGAAGCTGACCACGACGAAGCGGCCGCGACGACTTGCAGGCT	411
            ********************************              **************

KE0109      CCCCGGCGACTTCGGGTTCGACCCGCTGGGGCTGGGCAAGGACCCGGCGTTCCTCAAGTG	457
B73         CCCCGGCGACTTCGGGTTCGACCCGCTGGGGCTGGGCAAGGACCCGGCGTTCCTCAAGTG	457
KE0095      CCCCGGCGACTTCGGGTTCGACCCGCTGGGGCTGGGCAAGGACCCGGCGTTCCTCAAGTG	471
            ************************************************************

KE0109      GTACCGGGAGGCGGAGCTGATCCACGGGCGGTGGGCGATGGCGGCCGTGCTGGGCATCTT	517
B73         GTACCGGGAGGCGGAGCTGATCCACGGGCGGTGGGCGATGGCGGCCGTGCTGGGCATCTT	517
KE0095      GTACCGGGAGGCGGAGCTGATCCACGGGCGGTGGGCGATGGCGGCCGTGCTGGGCATCTT	531
            ************************************************************

KE0109      CGTGGGGCAGGCGTGGAGCGGCATCCCGTGGTTCGAGGCCGGCGCGGACCCGAGCGCCAT	577
B73         CGTGGGGCAGGCGTGGAGCGGCATCCCGTGGTTCGAGGCCGGCGCGGACCCGAGCGCCAT	577
KE0095      CGTGGGGCAGGCGTGGAGCGGCATCCCGTGGTTCGAGGCCGGCGCGGACCCGAGCGCCAT	591
            ************************************************************

KE0109      CGCGCCCTTCTCCTTCGGGTCGCTGCTGGGCACGCAGCTGCTGCTGATGGGGTGGGTGGA	637
B73         CGCGCCCTTCTCCTTCGGGTCGCTGCTGGGCACGCAGCTGCTGCTGATGGGGTGGGTGGA	637
KE0095      CGCGCCCTTCTCCTTCGGGTCGCTGCTGGGCACGCAGCTGCTGCTGATGGGGTGGGTGGA	651
            ************************************************************

KE0109      GTCGAAGCGGTGGGTGGACTTCTTCAACCCGGACTCCCAGGCCGTGGAGTGGGCCACGCC	697
B73         GTCGAAGCGGTGGGTGGACTTCTTCAACCCGGACTCCCAGGCCGTGGAGTGGGCCACGCC	697
KE0095      GTCGAAACGGTGGGTGGACTTCTTCAACCCGGACTCCCAGGCCGTGGAGTGGGCCACGCC	711
            ****** *****************************************************

KE0109      GTGGTCGCGCACCGCCGAGAACTTCGCCAACTTCACCGGCGAGCAGGGCTACCCGGGCGG	757
B73         ATGGTCCCGCACCGCCGAGAACTTCGCTAACTTCACCGGCGAGCAGGGCTACCCGGGCGG	757
KE0095      GTGGTCGCGCACCGCCGAGAACTTCGCTAACTTCACCGGCGAGCAGGGCTACCCGGGCGG	771
             ***** ******************** ********************************

KE0109      CAAGTTCTTCGACCCGCTCGGCCTCGCCGGCACCGTCAAGGACGGCGTCTACATCCCCGA	817
B73         CAAGTTCTTCGACCCGCTCGGCCTCGCCGGCACCGTCAAGGACGGCGTCTACATCCCCGA	817
KE0095      CAAGTTCTTCGACCCGCTCGGCCTCGCCGGCACCGTCAAGGACGGCGTCTACATCCCCGA	831
            ************************************************************

KE0109      CGTCGACAAGCTCGAGCGGCTCAAGCTGGCAGAGATCAAGCACGCCCGCATCGCCATGCT	877
B73         CGTCGACAAGCTCGAGCGGCTCAAGCTGGCCGAGATCAAGCACGCCCGCATCGCCATGCT	877
KE0095      CGTCGACAAGCTCGAGCGGCTCAAGCTGGCAGAGATCAAGCACGCTCGCATCGCCATGCT	891
            ****************************** ************** **************

KE0109      TGCCATGCTCGCCTTCTACTTCGAGGCCGGGCAGGGCAAGACGCCGCTCGGCGCGCTCGG	937
B73         TGCCATGCTCGCCTTCTACTTCGAGGCTGGGCAGGGCAAGACGCCGCTCGGCGCGCTCGG	937
KE0095      TGCCATGCTCGCCTTCTACTTCGAGGCCGGGCAGGGCAAGACGCCGCTCGGCGCGCTCGG	951
            *************************** ********************************

KE0109      CCTATGATTTGCATGCTGCCGGCGACCGAGTCAGTTCTCGATTGCGCGCGGGGTGGGTGA	997
B73         CCTATGATTTGCATGCTGCCGGCGACCGAGTCAGTTATCGATTGCGC--GGGGTGGGTGA	995
KE0095      CCTATGATTTGCATGCTGCCGGCGAACGAGTCAGTTCTCGATTGCGC--GGGGTGGGTGA	1009
            ************************* ********** **********  ***********

KE0109      GCTCCTAGGGACGTACGGCTGCAGCGGATCAGACGCCTTGCCTCGCAGATTGGAGGCTAA	1057
B73         GCTCCTAGGGACGTACGGCTGCAGGGGATCAGACGCCTTGCCTCGCAGATTGGAGGCGAA	1055
KE0095      GCTCCTAGGGACGTACGGCTGCAGCGGATCAGACGCCTTGCCTCGCAGATTGGAGGCGAA	1069
            ************************ ******************************** **

KE0109      AGAAGAGCGTAGCAGCAATCTACTGTCTGTGTTGGTGGTTTCTTCTGGGTAACGTGCGTG	1117
B73         AGAAGAGCGTAGCAGCAATCTACTGTCTGTGTTGGTGGTTTAGCGTGCGTG---------	1106
KE0095      AGAAGAGCGTAGCAGCAATCTACTGTCTGTGTTGGTGGTTTCTTCTGGGTAACGTGCGTG	1129
            *****************************************    ** **          

KE0109      AACCAGATGGGGTGTTCCTCTCTGTTTTTTTTTTCTTT-------------TCTGTGTAT	1164
B73         AACCAGATGGGGTGTTCCTCTCTGTTTTTTCTTTCTTTCTTTTCTGTGTATGTATCAAAT	1166
KE0095      AACCAGATGGGGTGTTCCTCTCTGTTTTTTTTC-----------TTTCTTTTCTGTGTAT	1178
            ****************************** *                          **

KE0109      GTATGTACCATGTAATGTATAGTATGGATCGATTTCATTGCATTAATTTCGACGCCACGC	1224
B73         GTATGTACCATGTAATGTATAGTATGGATCGATTTCATTGCATTAATTCCGACTGGACTG	1226
KE0095      GTATGTACCATGTAATGTATAGTATGGATCGATTTCATCAGGTTACTTAAAACCTGAACC	1238
            **************************************    *** **   **   *   

KE0109      CTTTGCAGATATATATTGAG	1244
B73         GCAGATATATATTGACTA--	1244
KE0095      GATTCCGAGCACTCTCCGCG	1258
                      *         
